# Supplementary material for: Reconcentrating the Ionic Liquid EMIM-HSO4 Using Direct Contact Membrane Distillation
Source: Molecules. 2025 Jan 7;30(2):211. doi: 10.3390/molecules30020211 (PMC11768014; doi:10.3390/molecules30020211)
Supplement: Supplementary file 1 [file molecules-30-00211-s001.zip]

Archive with 1 entries (1 files):
- molecules-3341372-supplementary.pdf
